# Supplementary material for: Adherence to MIND Diet, Genetic Susceptibility, and Incident Dementia in Three US Cohorts
Source: Nutrients. 2022 Jul 3;14(13):2759. doi: 10.3390/nu14132759 (PMC9268772; doi:10.3390/nu14132759)
Supplement: Supplementary file 1 [file nutrients-14-02759-s001.zip]

Archive with 1 entries (1 files):
- nutrients-1778555-supplementary.pdf
